# Supplementary material for: A Reflectivity Enhanced 3D Optical Storage Nanostructure Application Based on Direct Laser Writing Lithography
Source: Materials (Basel). 2023 Mar 27;16(7):2668. doi: 10.3390/ma16072668 (PMC10095977; doi:10.3390/ma16072668)
Supplement: Supplementary file 1 [file materials-16-02668-s001.zip]

Archive with 1 entries (1 files):
- materials-2274062-supplementary.pdf
